# Supplementary material for: Down-Regulation of Yeast Helicase Ded1 by Glucose Starvation or Heat-Shock Differentially Impairs Translation of Ded1-Dependent mRNAs
Source: Microorganisms. 2021 Nov 23;9(12):2413. doi: 10.3390/microorganisms9122413 (PMC8706886; doi:10.3390/microorganisms9122413)
Supplement: Supplementary file 1 [file microorganisms-09-02413-s001.zip]

Archive with 2 entries (2 files):
- microorganisms-1428881-supplementary.pdf
- Supplementary Material File S1.xlsx
