# Supplementary material for: Down-Regulation of Yeast Helicase Ded1 by Glucose Starvation or Heat-Shock Differentially Impairs Translation of Ded1-Dependent mRNAs
Source: Microorganisms. 2021 Nov 23;9(12):2413. doi: 10.3390/microorganisms9122413 (PMC8706886; doi:10.3390/microorganisms9122413)
Supplement: Supplementary file 1 [file microorganisms-09-02413-s001.zip › Supplementary Material File S1.xlsx]

## Sheet: Notes
File S1. Translation of Ded1-hyperdependent mRNAs is highly similar among the non-stressed WT control cells for the different ribosome profiling datasets. For the 1566 Ded1-hyperdependent mRNAs defined in Fig. 1C, the RPFs averaged across the available replicates were tabulated in Sheet 1 for the non-stressed WT control strains grown on glucose-containing medium at 30 °C for each of the four cond…

## Sheet: Sheet1
1542 Ded1 hyp (TE_dn ded1-cs or -ts)	Avg.WT.Iserman 30C.RPF	Avg.WT.Glu(+).RPF	Avg.WT.Rap(-).RPF	Avg.WT(tif1-ts,30C).RPF
YGL008C	86336.9	70899.9	122387	30430.3
YLR249W	106249	94786.8	170223	26615.2
YKL182W	30668.8	29854.7	39936.6	10373.5
YFL039C	30455.6	27037.2	39053.5	9239.49
YDL185W	17000.4	16760	33676.5	7538.37
YER091C	39811.5	8266.38	8923.02	7158.35
YLR342W	17766.7	8785.58	17786	6024.17
YDR033W	7989.49	1289.39	14711.9	5915.38
YGR240C	20043.1	16515.7	29920.3	5831.23
YDL055C	14881	16748.4	24835.4	5527.58
YPR074C	15952.9	13052.9	18358.4	5483.76
YNR016C	27500	19535.4	28519.1	5450.76
YJL130C	15447.5	13308	25083.8	4193.05
YBR127C	9842.3	10156.8	15195.4	3916.49
YPL160W	11104.4	13254.1	18356.8	3855.18
YER165W	15762	17576.2	28148.2	3308.4
YGL206C	7711.11	8334.71	14454.4	3279.86
YER110C	9243.69	6475.14	16408.9	3155.88
YDR382W	15754.5	19326.6	15180.4	3082.51
YOR335C	9087.53	6355.28	16238.1	2848.1
YJR121W	6315.24	6794.91	7781.92	2714.42
YLR180W	11229.4	7331.68	10155.8	2572.9
YOR153W	17716.1	5046.14	17064.3	2538.35
YJL080C	9128.64	7513.21	19885.7	2464.27
YMR012W	5801.63	5086.12	10703.5	2291.27
YLR432W	3887.87	3999.64	4941.98	2250.16
YDL171C	5931.65	9984.64	6930.59	2235.72
YBR162C	9260.26	4957.36	9324.69	2083.51
YBL099W	4819.63	5051.99	8324.16	2079
YHR007C	7494.58	16220.2	7464.39	2066.45
YOR270C	5413.11	5411.71	7132.74	2036.39
YKL054C	6438.14	8572.97	9339.91	2013.06
YML126C	7626.97	18894.9	10582.8	2011.97
YDL140C	4702.74	4165.78	7165.62	2006.73
YHR020W	7393.55	6310.76	10535.1	2004.93
YDL084W	5241.37	7078.49	13033.6	1984.97
YMR058W	1469.94	3993.04	17659.4	1940.07
YPL154C	4047.96	2641.4	4779.6	1879.96
YDR127W	7551.22	7676.56	7122.29	1840.04
YDR497C	5882.49	1974.08	2257.28	1742.16
YDL195W	5327.87	5839.55	7307.63	1725.28
YML056C	3967.44	4785.6	5979.69	1658.69
YGR204W	10918.7	5485.48	10847	1635.03
YBL030C	6462.99	5324.39	5531.57	1619.13
YGL173C	3848.07	4264.88	8897.05	1616.3
YNL071W	4042.3	5748.85	6806.07	1611.1
YFL045C	5680.5	6482.02	8167.53	1600.73
YKL096W	5547.49	285.504	2325.03	1550.23
YDL145C	4307.02	3935.3	7079.2	1535.47
YBR106W	5206.56	4631.44	5767.9	1480.6
YPR036W	4225.71	5305.81	6066.78	1480.55
YGR157W	4595.95	2439.38	3218.29	1473.33
YBR221C	4492.36	5070.16	5557.8	1445.08
YPL036W	63.7301	66.6306	15.7008	1425.5
YDL095W	3192.9	2276.79	5966.1	1423.15
YOR341W	6201.44	7340.53	9769.31	1422.56
YPR181C	4917.63	3831.1	6110.23	1413.65
YLR447C	3802.85	4146.72	4562.6	1344.08
YBR218C	5411.53	2803.54	2384.45	1318.87
YMR229C	5741.75	5943.37	13030.8	1287.44
YDR170C	2848.03	2436.74	5187.29	1280.82
YBR263W	3812.24	3651.84	4750.88	1262.18
YDR238C	4537.22	3991.17	5441.37	1257.26
YKL080W	3139.68	4991.86	4403.11	1240.22
YBL047C	4483.11	2915.7	5147.45	1228.13
YNL287W	3868.55	3992.52	5201.56	1205
YLR056W	2907.06	5745.5	5748.45	1177.39
YGR218W	2975.85	2393	4580.88	1175.19
YMR305C	4003.43	5770.74	5288.4	1170.62
YLR378C	2827.48	3236.89	4591.22	1166
YCL037C	3337.6	4311.96	7568.23	1159.58
YBR283C	3043.98	2765.63	4840.4	1142.96
YLR372W	3308.02	3315.49	4743.05	1131.98
YGL207W	2916.93	2987.16	5784.11	1098.84
YKL104C	5337.97	3720.24	3438.88	1080.91
YFL018C	2939.22	3094.86	3465.1	1049.46
YOR151C	4062.25	2762.52	3991.28	1025.91
YNL085W	2154.02	2170.41	3068.87	1017.74
YDL160C	2114.55	2659.83	5529.9	1013.38
YJR073C	2772.72	987.07	336.214	990.367
YGR055W	3775.73	1604.13	3381.16	983.897
YGR106C	2650.72	2707.79	3723.5	972.872
YIR006C	3175.03	3123.95	5345.91	935.647
YGR159C	3467.71	5871.57	9344.18	925.921
YJL020C	2064.07	1250.09	2830.96	918.632
YJL002C	2164.78	1623.06	2949.33	895.389
YGR054W	3197.03	3220.92	4012.71	860.63
YDR212W	3701.64	4232.52	4759.69	860.297
YKL212W	2856.77	3205.93	4267.65	852.722
YLL048C	2598.3	1680.3	3133.86	843.056
YBR086C	1669.88	1732.4	2847.9	839.813
YCR093W	3361.7	2878.81	3979.26	833.015
YCL045C	1681.57	1762.8	3410.84	830.182
YNL189W	3051.65	2968.29	5236.24	827.34
YOR099W	1723.17	1643.25	2693.77	813.791
YLR347C	2418.58	2295.3	3624.96	811.536
YHR143W	2903.2	52.4657	4868.84	805.878
YGL062W	8614.4	1749.07	1649.32	802.755
YDR395W	2790.24	2445.14	3376.99	779.454
YHR042W	2771.59	2048.98	3849.89	779.194
YBR084W	3089.79	3724.46	5351.88	777.445
YGL077C	3065.38	1294.84	1764.35	775.762
YEL002C	1890.7	2027.87	3535.32	772.793
YGL200C	1570.26	1927.6	2383.63	764.165
YMR308C	2598.72	2220.48	3687.47	758.429
YPL085W	2254.01	2369.52	4124.77	756.02
YLR083C	1867.66	1815.54	3101.91	753.953
YBL017C	1874.18	1161.45	3316.48	752.777
YPR159W	1867.51	2043.11	2955.53	746.843
YLR384C	2713.82	1835.55	4424.72	743.854
YDR135C	3293.32	1195.85	3274.73	737.397
YOR086C	1600.43	1568.09	2290.33	735.703
YIL125W	2126	1991.15	2493.45	729.71
YMR235C	2286.77	2306.46	3252.4	725.278
YIL043C	2005.74	1866.73	2532.78	718.992
YJL109C	3616.52	2355.14	3495.39	718.489
YOR326W	2104.79	3217.55	3650.47	715.921
YBR068C	2066.4	2805.21	3144.3	711.466
YJL014W	3408.63	3973.82	3845.27	708.199
YPL265W	3839	1991.67	3146.95	705.345
YER145C	496.082	1558.58	3496.32	700.938
YHR099W	2224	1532.38	2667.77	695.602
YLR028C	1970.52	2085.91	2713.65	691.938
YER125W	1561.6	2430.78	3721.29	691.314
YML106W	2454.47	3089.55	3173.9	688.694
YLR429W	1865.66	3106.96	3381.34	688.469
YPR165W	3533.92	4460.41	3033.97	686.384
YPL145C	3081.4	2526.93	3012.21	684.351
YML086C	1908.18	1359.22	2552.03	678.988
YMR243C	1797.02	1295.86	2499.51	677.834
YPL012W	3340.09	2388.49	3629.59	666.958
YFR009W	1816.83	2290.87	3521.41	665.046
YOL004W	1731.59	2055.25	3000.76	652.296
YJL111W	3069.98	3341.11	3766.68	650.801
YOL123W	1855.68	4384.69	4129.97	641.025
YDR062W	1448.08	1523.44	2206.8	636.798
YDR381W	2677.58	3812.56	4525.29	635.5
YCR084C	2160.88	3176.29	2067.91	626.485
YHR026W	2069.23	1979.27	2559.33	609.785
YAL016W	1774.28	1720.64	3355.84	604.402
YBR015C	1575.4	1506.76	1527.17	603.87
YMR296C	2059.15	1480.49	1669.86	601.95
YDR214W	1338.09	1757.85	2689.44	599.475
YPL058C	859.208	3285.32	989.821	598.636
YER136W	2394.75	2097.71	2716.19	595.592
YDR346C	2932.13	2262.81	2558.18	587.051
YMR202W	3619.58	8236.44	2721.76	586.123
YGR014W	1498.64	5666.37	3170.74	583.92
YMR189W	4277.94	251.725	1073.56	582.957
YGR090W	2214.94	1749.4	2405.73	577.394
YJL039C	1598.98	1477.82	2251.88	574.156
YDR170W-A	180.069	270.148	13.8362	573.928
YOR232W	1564.06	2528.44	2309	573.043
YCL057W	1495.91	1874.41	2359.69	570.467
YDR293C	1255.1	1826.27	2571.85	567.469
YOR209C	2070.33	1888.7	2082.49	563.438
YNL241C	3994.15	2602.57	2819.64	561.888
YOR142W	1521.19	1653.43	2098.55	559.06
YPL063W	1258.56	1497.03	2169.95	558.734
YKL181W	2197.24	3141.39	3320.33	558.271
YAL042W	1322.62	1338.3	1956.32	556.895
YKL039W	1400.3	1052.96	1702.52	556.768
YEL042W	1371.05	1291.28	2927.05	556.074
YML103C	1384.14	1279.48	2229.06	550.092
YMR241W	1976.07	2910.38	2420.06	548.036
YNL243W	2207.01	2049.03	2915.67	546.955
YDR060W	2961.18	2736.17	3593.01	542.462
YGR020C	1578.78	2772.42	1757.29	538.568
YBR038W	1595.07	1166.22	1924.27	537.235
YOL061W	1943.25	2603.71	2718.23	536.5
YGR178C	1577.76	2431.93	2991.45	536.22
YPR160W	372.086	58.6637	157.211	530.712
YIL115C	1418.44	1439.08	2764.8	530.584
YMR261C	1984.17	1261.04	1925.51	530.185
YFL007W	1690.76	1119.69	2094.84	530.151
YGL167C	1485.1	1741.59	2254.9	525.921
YCR017C	1721.85	916.377	1904.65	525.34
YDR001C	1454.88	478.223	913.501	520.555
YDR011W	3361.31	1722.11	8145.41	519.034
YBR069C	1588.85	532.192	3243.59	517.846
YPL032C	1157.12	2062.2	1467.72	509.302
YPL274W	2097.23	679.709	1546.44	498.887
YOR085W	1023.68	1048.7	1618.21	493.394
YHR098C	1559.95	1956.06	2660.91	492.541
YMR008C	3669.67	1758.34	2505.95	492.021
YPR156C	350.685	283.029	594.634	490.74
YNL088W	1132.51	1184.25	2275.57	487.588
YPL126W	2202.54	2192.16	2943.6	486.12
YPR113W	1215.68	1461.39	1772.46	482.939
YBL022C	1862.58	2535.06	2765.65	481.791
YJL121C	1227.44	1743.77	2861.15	477.182
YER155C	1973.67	2215.77	2798.22	476.032
YHR074W	1638.24	1099.03	1690.27	475.081
YCL017C	1455.88	1143.98	2102.22	473.73
YER122C	1456.6	2547.45	2972.39	473.485
YEL037C	1989.7	3139.12	3255.12	470.871
YLR258W	463.601	63.1224	450.722	468.639
YMR149W	1065.56	1342.22	1940.17	465.693
YBR112C	1126.71	1777.12	1667.49	463.062
YEL013W	1516.4	1345.86	1792.01	459.945
YGL011C	2065.35	2725.95	2146.65	458.297
YDR232W	2042.16	2873.04	2274.96	457.976
YLR410W	2245.7	1369.27	2817.12	454.827
YEL055C	1705.88	1455.72	2490.87	452.315
YDL112W	1522.66	1372.68	1838.27	450.785
YMR027W	1101.14	1210.19	1805.91	450.753
YOL098C	2008.21	1992.03	2560.05	450.516
YGR260W	781.866	654.871	2270.27	450.204
YMR266W	3350.42	883.097	2179.08	443.389
YHR162W	2252.11	3081.4	1825.54	442.579
YDR211W	1460.49	1729.81	2311.39	442.551
YOR116C	1965.37	1618.22	2557.12	439.795
YJL076W	1321.25	1889.34	2351.96	432.449
YGR229C	1056.96	2069.34	1315.36	431.333
YDR119W	1259.64	1196	2240.96	430.37
YMR047C	1380.64	1800.17	2291.74	430.332
YLR348C	200.771	556.218	578.351	428.999
YGL027C	1288.42	698.606	1844.67	426.727
YIL126W	1327.59	1770.89	1698.24	421.942
YNL154C	1472.74	2213.78	2178.62	421.577
YIL039W	1164.74	618.536	1142.85	418.871
YGR167W	1647.88	1829.16	2459.56	416.338
YKR018C	1251.69	808.347	1662.47	414.095
YJL174W	1111.85	1628.46	1742.11	413.06
YBR199W	772.105	716.388	954.244	411.027
YJL157C	1088.51	1496.89	1095.57	410.544
YLR257W	1701.63	1347.67	1559.67	409.082
YLL008W	1829.11	1978.05	2421.21	406.069
YDR046C	1310.78	889.149	1666.97	405.698
YFL005W	1463.18	1859.77	1945.76	405.062
YMR131C	2258.51	2460.42	3117.68	403.987
YGR191W	1430.56	987.452	2184.9	403.949
YER089C	1121.39	1046.98	1303.17	403.874
YPL235W	1657.47	1786.33	2069.46	403.394
YLR229C	718.418	1931.61	1565.29	399.91
YHL011C	2257.03	2175.98	2440.94	399.514
YOR109W	1231.43	1353.45	1783.82	398.167
YPL190C	1737.12	2259.38	2167.28	394.446
YOR165W	1413.8	1608.8	1849.96	392.893
YGR244C	1022.85	1015.86	1022.56	392.41
YLL021W	1283.84	1402.2	2176.48	390.17
YHR107C	1252.47	1465.06	1488.48	388.773
YLR130C	567.411	131.272	342.873	386.321
YLR305C	1236.97	974.036	1439.79	380.466
YEL022W	1135.75	965.014	1549.83	379.353
YGL049C	1641.48	1755.97	2087.77	379.111
YLR196W	2057.92	2492.18	2888.1	378.731
YDL190C	954.453	829.319	1336.8	378.431
YER166W	987.971	786.03	1504.88	377.133
YGL092W	1529.86	1921.51	2557.78	374.539
YLR248W	976.934	1218.78	1563.67	374.265
YAL026C	748.542	622.585	1299.51	373.871
YKL046C	872.773	1014.26	1508.32	372.912
YDL058W	1173.6	984.061	1807.32	372.429
YDR264C	935.039	954.221	2296.07	371.665
YER088C	503.041	730.573	1173.21	370.381
YKL184W	1584.08	1301.3	2176.32	369.873
YNL192W	1225	1179.74	1353.47	369.436
YML115C	793.611	792.185	1137.98	368.713
YDR335W	1370.61	953.704	1331.07	366.834
YDR141C	1090.73	507.682	1147.72	366.721
YBL032W	752.199	981.416	2170.81	365.585
YPL050C	1116.38	1096.65	1144.62	365.362
YOR273C	444.81	270.931	364.033	364.559
YBR187W	800.321	1327.66	1447.54	361.679
YHR137W	162.22	169.097	836.577	361.326
YBR059C	1091.5	1012.24	1122.09	360.999
YEL063C	131.251	1045.38	1336.98	358.351
YHL003C	1042.1	967.91	1597.57	357.718
YOL049W	1025.37	1205.04	1280.22	355
YGL016W	961.221	886.551	1336.36	353.485
YLR438W	562.564	359.235	2522.28	352.661
YNL307C	1017.28	1671.69	1594.52	351.475
YPL212C	1094.38	1470.54	1557.25	350.608
YOR175C	979.486	565.297	1490.73	349.287
YDR507C	1425.31	2019.65	1909.88	344.982
YPL256C	1412.52	799.465	1029.1	344.296
YML017W	862.242	1424.81	1763.99	343.215
YMR247C	1026.87	869.222	1388.76	342.865
YNR018W	1223.1	2320.04	1165.75	341.923
YMR237W	1409.82	944.51	1675.05	340.887
YOR243C	1543.62	1600.49	2105.25	339.219
YLR034C	519.749	772.784	1750.21	338.621
YGR200C	1273.37	1230.06	1879.32	337.667
YMR200W	895.716	1078.38	988.379	336.345
YNR030W	959.149	743.575	1063.1	334.787
YNL087W	1932.18	1056.32	2257.42	334.703
YOR048C	1244.71	983.089	1475.75	334.538
YOR290C	973.086	964.789	1185.35	330.91
YBL079W	1457.45	1286.93	1394.82	330.745
YNL263C	702.541	970.022	1059.12	329.071
YOR098C	1001.45	1173.52	1959.96	327.475
YML075C	1858.82	4647.08	1486.87	324.474
YMR196W	227.949	67.6522	199.786	324.118
YIL005W	676.696	599.418	1128.29	323.841
YDL046W	1402.96	965.472	957.933	322.912
YLR113W	1211.21	1463.84	1255.83	321.753
YLL029W	883.006	1121.25	1367.88	321.08
YNL219C	966.628	600.104	1128.92	319.322
YML035C	1240.82	1186.03	1822.97	318.315
YLR291C	976.788	1187.47	1315.66	317.997
YPR072W	1034.42	1338.41	1783.27	317.969
YNL280C	1191.05	1063.33	1190.27	316.91
YLR452C	840.871	1225.65	1091.02	315.242
YOR014W	1405.29	1217.9	1598.31	314.886
YDL132W	1191.94	1011.42	1263.2	314.643
YPL094C	850.692	1272.18	1559.19	314.051
YGL244W	1142.4	1448.73	1609.42	313.533
YMR250W	307.143	94.588	240.648	312.602
YOR067C	618.773	448.433	980.155	312.542
YER072W	6289.9	1735.15	5348.78	312.119
YKL126W	1404.77	1188.24	1624.63	311.929
YHR205W	1166.3	2208.73	1776.94	309.853
YMR080C	1529.21	1517.66	1788.39	309.092
YER019C-A	1116.04	1014.12	1444.89	308.893
YJR001W	802.526	951.7	1285.99	308.806
YNL297C	917.931	631.882	999.101	307.705
YJR148W	3865.14	1545.47	4807.81	306.927
YNL139C	909.236	747.537	1059.77	306.14
YAL007C	1004.72	1213.41	1411.35	305.209
YHR047C	2570.43	1166.01	3475.31	305.013
YKL004W	566.268	607.617	1107.71	304.093
YJL192C	776.372	968.706	1292.82	303.414
YLR206W	863.354	850.906	1192.95	302.656
YGR245C	1593.53	1293.67	1753.86	302.373
YDR452W	818.641	438.525	888.785	302.055
YBR041W	697.578	494.402	796.449	301.341
YER069W	1736.23	2512.07	485.848	301.02
YLR120C	1365.42	727.32	1071.68	300.858
YNL251C	1615.72	1402.45	1637.48	298.944
YPR091C	651.414	323.529	559.9	296.906
YDR144C	1145.5	1281.2	1639.93	296.784
YGR231C	1245.49	1182.94	1318.56	296.498
YIL022W	1189.81	1294.38	1028.3	296.261
YBL042C	1790.41	739.943	1196.57	295.812
YDL122W	1138.4	1356.12	1075.05	295.139
YHL007C	669.645	1079.73	1352.16	294.598
YIL038C	1338.05	1274.64	1843.23	293.861
YPR118W	1151.68	1404.39	2072.67	292.707
YKL185W	715.259	972.461	1171.95	291.837
YPL006W	662.907	411.998	865.967	291.467
YGL084C	640.144	481.145	916.851	291.198
YEL036C	832.461	727.363	675.311	290.753
YCR057C	1716.67	1521.66	1939.35	290.38
YLL015W	1117.8	550.128	866.087	290.151
YPL184C	710.464	1045.01	1635.23	289.634
YHR158C	847.994	1162.55	1185.13	289.594
YOR356W	451.218	465.048	643.241	289.513
YLL013C	774.06	888.052	1199.39	289.31
YLR129W	1590.54	1876.33	2006.5	287.147
YML117W	808.479	1038.75	1148.88	286.913
YGR193C	1035.01	1072.26	1230.64	286.751
YPL204W	1173.92	1034.46	1086.7	286.514
YBR023C	1366.01	938.554	1341.51	286.104
YDL134C	627.376	630.471	591.007	285.991
YBR140C	1089.85	466.855	910.064	285.392
YLL031C	796.943	661.263	1299.55	285.158
YMR304W	825.466	630.484	1065.85	284.713
YER141W	737.449	2059.17	993.131	284.401
YKL165C	852.616	878.089	1309.44	284.271
YDR298C	1152.59	1577.56	1391.14	282.594
YER164W	1129.9	1295.52	1916.17	282.51
YOL051W	863.072	1337.09	1217.8	282.397
YER027C	712.921	938.835	1324.89	282.2
YOR061W	1039.89	1032.41	1076.71	280.047
YMR006C	708.244	620.71	2325.69	279.078
YDR477W	1083.44	1170.65	1501.35	278.962
YDL227C	448.641	1541.64	1305.08	278.231
YGL038C	333.504	388.822	570.702	278.127
YLR337C	796.214	618.834	1546.67	277.522
YDR028C	975.975	1337.16	1537.67	276.476
YEL032W	1005.51	854.882	1127.77	276.071
YDR194C	1172.22	1505.22	1558.89	275.967
YKL112W	659.455	1440.33	1261.5	275.964
YAL017W	630.322	429.954	609.569	275.851
YNL197C	836.901	1210.47	1121.62	274.249
YLR430W	1153.33	833.472	1265.1	273.443
YJL117W	2030.9	639.479	1969.02	272.049
YBL050W	847.016	1011.07	1276.28	271.208
YOR370C	763.886	1180.11	908.514	270.609
YDL019C	728.547	915.08	1063.51	269.768
YHR163W	1441.57	1325.03	1223.74	267.458
YGL150C	1120.89	963.011	808.189	266.293
YGR261C	886.618	779.089	1173.82	265.255
YGR270W	621.451	754.981	947.352	264.74
YPR119W	468.709	612.896	709.987	262.953
YPL207W	2017.8	706.707	1101.86	262.65
YIL129C	826.224	735.584	994.68	262.213
YDR372C	1125.53	1082.51	1278.81	261.898
YDL188C	457.039	475.679	539.314	260.658
YDR326C	683.761	932.218	1012.38	258.749
YJR059W	890.812	735.693	945.569	258.018
YGL115W	942.797	815.614	860.32	257.746
YOR336W	693.921	524.541	904.086	257.31
YER118C	641.654	652.473	707.272	255.355
YGL139W	728.03	655.171	819.926	255.063
YLR088W	726.844	460.274	960.942	253.86
YDR146C	637.622	862.573	976.128	253.704
YDR054C	1159.12	914.614	939.748	251.989
YPR124W	1786.31	626.151	4034.06	251.987
YDR261C	596.362	589.576	902.39	250.119
YAR002W	807.207	1377.46	1392.62	249.237
YOR065W	866.802	2898.49	516.95	249.017
YDR216W	275.461	47.3313	233.99	248.988
YOR002W	666.536	440.486	862.5	248.826
YKL033W-A	1192.56	1274.52	1157.92	247.543
YJL062W	557.99	378.251	966.583	247.146
YHR082C	680.669	625.307	1003.43	246.114
YDL060W	1701.15	1524.23	1566.73	245.903
YDR093W	901.671	958.531	1239.4	245.152
YIL047C	567.233	643.973	823.198	244.747
YDR303C	884.133	739.059	977.281	244.524
YER151C	1283.15	1161.5	1516.34	243.266
YPR024W	1504.06	1614.9	1669.37	243.064
YKL135C	652.555	815.315	719.37	242.92
YPL082C	1081.88	858.71	1008.47	242.876
YDR245W	980.968	778.234	995.676	242.755
YPL016W	375.981	1033.64	1082.29	241.162
YBR198C	912.407	1063.08	1078.2	241.162
YMR220W	949.328	1898.35	968.993	240.161
YDR292C	886.177	844.484	1023.66	239.884
YLR203C	724.163	676.651	735.472	239.881
YFL008W	630.722	787.973	890.093	239.722
YOR303W	1972.56	1122.73	532.19	238.843
YAL019W	1095.81	1142.26	1241.57	238.516
YGR032W	2916.11	622.39	527.064	237.955
YNL271C	849.879	771.763	1022.74	237.837
YGR119C	885.629	1398.85	1459.41	237.388
YPR019W	826.875	768.636	1030.9	236.764
YMR221C	765.102	548.681	865.266	236.481
YNL169C	865.225	471.97	494.23	236.281
YNL091W	810.316	1472.43	887.998	235.61
YCL014W	821.854	768.111	940.587	235.527
YER063W	468.798	999.782	909.981	234.766
YDL102W	707.131	794.818	1303.38	234.405
YKL203C	676.682	433.949	724.375	234.124
YNL256W	900.116	626.504	726.832	233.052
YNR017W	903.253	1069.96	1232.73	232.522
YGL014W	1136.42	1228.85	1744.4	232.363
YAL022C	582.576	284.915	733.884	230.293
YNL048W	431.491	342.668	496.444	230.059
YDR505C	736.546	702.645	892.131	229.813
YCR037C	197.559	698.435	577.524	228.816
YDR251W	793.714	1211	698.034	228.648
YPL049C	656.525	1149.47	964.3	227.882
YFL034C-A	1738.48	1804.31	1343.8	227.816
YNR051C	788.279	1110.22	743.515	227.778
YHR009C	553.31	882.32	777.289	227.121
YPL023C	937.51	870.111	780.717	226.864
YDR434W	685.332	431.312	999.173	226.373
YBR202W	1094.5	989.93	1030.63	226.37
YML031W	789.081	697.628	792.862	226.13
YPR029C	950.986	913.175	1070.49	225.78
YGR267C	1048.75	1347.22	863.317	225.728
YJR103W	704.895	322.122	633.522	225.647
YKR089C	295.974	453.028	454.62	225.575
YKR028W	808.792	778.274	830.71	225.413
YDL141W	490.88	743.266	870.45	225.101
YGL140C	747.698	554.211	842.728	224.69
YNL186W	824.197	1222.68	934.325	224.618
YDR072C	1011.56	678.129	673.357	224.337
YLR241W	850.248	442.568	587.896	223.817
YPL221W	692.07	581.514	707.698	222.443
YPL137C	1417.88	661.193	1047.37	221.819
YNR052C	809.916	851.477	857.74	221.53
YKL191W	816.494	647.828	1093.93	221.46
YOR008C	747.433	1036.55	904.091	220.819
YCR069W	549.074	678.811	819.383	220.379
YGR281W	2103.93	632.099	1157.88	218.485
YMR054W	700.321	539.612	900.854	218.291
YJL198W	1066.59	734.549	1123.41	215.733
YLR450W	597.964	707.032	1158.81	215.1
YKL068W	954.439	1901.61	1625.92	214.857
YLR310C	578.871	735.409	819.82	214.828
YGL172W	858.14	1062.84	1306.42	214.585
YOR171C	756.421	981.093	951.585	214.31
YGL252C	1014.12	856.348	788.783	213.423
YDL193W	384.321	440.887	734.729	213.423
YIL048W	748.067	532.656	745.385	213.229
YNL074C	721.468	838.559	973.551	212.671
YGR227W	513.187	349.651	569.441	212.596
YMR259C	932.964	686.884	1060.88	212.388
YOR316C	491.223	291.496	790.598	212.266
YIL088C	759.664	227.98	581.871	212.263
YER114C	666.936	968.479	1426.18	212.026
YPL176C	616.343	411.667	612.252	211.948
YDR398W	1371.17	1335.07	1603.44	210.661
YMR199W	369.805	1246.11	482.605	210.633
YOR291W	532.19	616.102	596.96	210.39
YDR145W	673.171	1229.33	947.878	210.315
YLR066W	732.59	648.751	565.276	209.869
YML057W	1012.33	884.536	799.414	209.788
YIL128W	805.739	664.014	772.233	209.635
YPL053C	1083.63	711.907	884.259	209.473
YGR125W	698.705	645.676	748.635	209.074
YDR122W	724.963	624.675	775.859	208.432
YLR459W	563.425	331.477	600.506	207.952
YOR212W	886.635	1441.37	1052.71	207.261
YDL224C	586.602	967.312	678.11	206.518
YNR061C	366.014	357.469	676.071	205.715
YDR517W	725.569	641.23	704.552	205.466
YMR076C	524.605	579.627	976.898	205.24
YLR009W	1197.5	1550.8	1498.64	205.07
YGR210C	638.321	920.693	1039.15	204.986
YKL025C	554.299	667.016	908.633	204.723
YFR028C	698.777	786.901	822.056	203.393
YLR084C	810.953	714.075	1171.69	203.352
YFL036W	783.568	962.432	835.441	201.999
YLR133W	865.549	730.929	592.022	200.753
YOR355W	796.412	1725.97	1346.32	200.724
YPR114W	713.1	428.185	812.762	200.721
YNL161W	646.334	1015.39	823.302	200.395
YNL180C	795.106	532.066	419.797	200.01
YFL009W	446.183	451.391	825.5	198.084
YAL041W	604.213	697.138	717.5	197.969
YOL019W	735.45	765.776	571.282	197.969
YBR172C	620	1107.84	970.209	197.879
YNL207W	672.475	877.38	1090.79	197.515
YJL197W	624.429	594.598	802.017	196.804
YER148W	393.03	1318.92	1351.23	196.682
YJR031C	439.904	531.828	741.427	196.405
YMR238W	1400.92	848.29	804.782	196.24
YLR186W	1047.33	1442.31	1262.84	196.043
YPR097W	861.087	906.211	984.357	195.965
YLR096W	478.768	578.003	818.872	195.719
YJL212C	906.127	148.764	1781.01	195.638
YGL197W	559.13	667.481	599.747	195.638
YBR158W	1025.26	223.136	1126.23	194.765
YIR033W	473.037	502.398	1235.91	194.21
YKL101W	1049.38	991.28	1249.42	194.042
YCL031C	711.753	984.186	810.451	193.889
YIL130W	474.723	786.495	644.401	193.574
YPL232W	1016.39	1198.42	928.387	193.036
YDR208W	645.311	950.213	815.488	191.969
YOR095C	830.993	1373.14	1592.85	191.648
YOR321W	531.925	304.458	773.743	190.845
YOR087W	435.875	426.05	599.487	190.642
YOR112W	566.461	597.936	580.15	189.532
YJL061W	770.817	697.616	865.818	189.096
YBR142W	1305.39	1173.98	1299.58	188.853
YER008C	756.628	592.965	912.996	188.809
YIL026C	656.79	538.779	693.719	188.413
YBR212W	549.709	1497.21	1069.55	188.245
YKL140W	507.559	436.98	492.39	188.017
YBR073W	831.421	1090.29	1045.1	187.323
YHR030C	903.016	702.668	610.857	186.967
YOR267C	947.567	833.695	908.222	185.285
YOL006C	647.888	1112.68	1279.27	185.045
YMR212C	608.286	871.442	902.439	184.938
YAL029C	954.735	790.055	849.048	184.929
YGL112C	620.741	891.462	854.003	184.889
YML007W	805.342	1392.4	1053.15	184.657
YDR089W	487.474	377.717	743.241	184.38
YDL047W	612.181	695.579	759.207	184.371
YOR043W	551.828	647.765	566.403	184.264
YBR094W	660.123	545.234	665.188	183.781
YPR086W	594.897	639.834	932.24	183.504
YOR039W	731.938	588.556	775.418	183.296
YNL238W	582.649	554.187	740.549	182.495
YGL021W	785.567	840.604	702.878	182.252
YHR032W	668.583	1334.25	864.367	182.249
YNL229C	969.337	1115.49	830.843	182.182
YGL233W	468.561	550.228	563.612	181.943
YCR026C	465.896	390.204	475.861	181.301
YGL013C	561.708	652.089	596.885	181.064
YGL178W	513.632	546.738	613.674	180.422
YGR143W	349.485	198.077	418.566	180.179
YHR005C-A	1200.53	1588.83	1404.04	179.849
YOR188W	554.833	610.931	794.854	179.546
YCR065W	410.565	395.482	732.894	179.543
YJR137C	2741.3	437.075	709.145	179.103
YMR010W	288.45	288.917	497.45	178.869
YDR284C	523.333	508.034	643.548	177.86
YDR348C	572.458	809.661	1008.35	177.545
YJL176C	464.652	981.092	862.407	177.461
YJL140W	603.027	1147.05	854.738	177.339
YPL125W	760.019	695.564	853.201	176.94
YLR069C	724.608	778.343	720.541	176.498
YGL151W	610.551	649.287	701.127	176.423
YLR138W	701.861	407.753	682.101	174.983
YDL063C	768.893	983.643	1003.54	174.789
YDL074C	768.208	1040.41	959.409	173.665
YIL036W	506.905	782.458	708.966	173.113
YOR090C	431.15	575.806	510.614	172.187
YFR040W	452.921	707.059	658.783	171.791
YJL128C	628.53	682.738	933.606	170.626
YJR127C	215.332	153.416	347.673	170.267
YKR072C	653.651	666.69	883.663	170.23
YMR089C	737.658	817.851	788.428	170.027
YDR310C	727.468	846.751	546.571	169.631
YDR084C	422.324	321.273	546.179	169.435
YAL040C	399.041	197.239	281.611	169.31
YIL118W	697.133	1338.95	833.322	169.267
YLR071C	614.831	655.18	765.145	168.391
YGR108W	280.572	635.26	365.202	168.272
YOL020W	894.651	649.895	743.358	168.148
YPR161C	662.907	525.98	594.918	167.833
YLR187W	445.339	540.25	784.928	167.032
YPL118W	633.034	737.098	641.893	166.995
YBL105C	710.953	901.099	800.442	166.069
YOR161C	206.475	56.6266	324.49	166.066
YLR207W	433.521	397.734	633.75	165.387
YGR044C	480.664	209.711	497.79	164.953
YKL082C	483.121	1167.83	1251.83	164.358
YGL190C	749.06	1158.43	615.628	163.999
YHL027W	573.408	1024.54	898.33	163.985
YOL122C	362.829	415.284	609.276	163.753
YLR422W	530.309	304.042	367.105	163.597
YHR149C	566.802	676.03	560.05	163.557
YDR333C	572.013	722.064	790.15	163.476
YGL129C	411.244	588.234	477.072	163.207
YGR117C	368.516	669.969	419.504	162.88
YNL183C	951.729	883.377	546.389	162.322
YBR133C	539.669	499.573	465.263	162.316
YNL284C	454.847	494.755	643.508	162.238
YDR301W	652.851	453.788	837.784	161.958
YBR110W	370.68	276.936	487.754	161.64
YOR211C	701.031	662.528	579.767	161.117
YDR266C	658.183	991.046	1187.17	160.596
YNL155W	474.368	1143.02	724.828	160.483
YBR151W	365.48	497.434	1360.71	160.038
YLR268W	611.308	999.757	863.632	159.324
YFL047W	543.253	627.685	425.491	159.003
YLR190W	430.988	863.161	733.93	158.916
YDL120W	441.045	652.373	517.284	158.841
YIL035C	690.703	1043.13	755.453	158.801
YLR220W	825.6	785.996	562.754	158.324
YAR014C	648.26	800.31	816.034	158.199
YBR281C	778.326	588.324	818.958	157.962
YER017C	688.576	690.981	563.765	157.919
YKL179C	671.734	940.627	646.278	157.286
YJL098W	835.676	751.942	840.118	155.921
YMR037C	706.701	918.865	761.874	155.244
YBL085W	665.854	929.443	857.736	155.204
YMR302C	571.572	614.309	457.939	154.92
YLR114C	549.236	621.255	655.803	154.799
YGR250C	637.986	771.799	569.526	154.487
YER081W	2464.53	1893.35	172.282	154.365
YNL201C	424.013	472.623	571.143	154.247
YLR019W	316.131	472.498	478.702	153.168
YOR320C	403.19	545.016	578.247	153.122
YOR372C	306.371	493.307	543.214	152.688
YKR002W	500.36	567.766	626.725	152.128
YHL004W	405.306	528.803	575.35	151.648
YHR161C	519.067	373.939	393.528	151.333
YGL067W	429.641	571.147	567.848	150.974
YML019W	373.33	377.823	624.522	150.37
YIL149C	607.931	737.616	451.934	150.329
YKL051W	263.674	284.261	334.332	150.167
YGR097W	1389.07	459.037	439.999	150.124
YBR135W	334.187	400.423	458.917	149.89
YDR105C	418.784	306.897	478.734	149.606
YBR081C	555.929	663.374	519.631	149.129
YDL164C	423.968	605.185	773.289	148.805
YLR299W	706.438	311.782	392.215	148.166
YER176W	537.432	634.548	934.054	147.811
YPR075C	279.655	527.183	517.168	147.487
YOR304W	516.475	665.812	688.509	147.415
YMR191W	343.22	336.37	271.441	147.137
YPL228W	491	655.013	767.41	147.053
YLR332W	403.603	1181.79	714.879	146.851
YKR080W	1996.32	438.328	914.222	146.819
YOL007C	573.66	794.907	646.482	146.171
YDR096W	323.403	426.347	356.749	145.981
YDR351W	367.155	579.61	584.996	145.738
YJR013W	299.678	222.693	378.941	145.457
YCR048W	193.989	380.916	818.919	145.09
YGR255C	281.047	447.641	359.803	145.056
YDL205C	488.425	791.33	736.785	145.018
YJL084C	497.889	443.57	476.923	144.816
YHR206W	751.031	842.596	640.739	144.694
YNR055C	384.321	343.041	517.472	144.087
YPL115C	488.187	697.408	621.938	143.899
YGL160W	287.844	381.76	374.742	143.743
YDL117W	517.585	484.566	561.811	143.538
YGL156W	285.638	33.2685	124.079	143.454
YPR022C	329.403	499.793	516.814	143.101
YLR433C	310.962	1634.62	718.885	143.092
YJR044C	529.878	520.318	486.281	143.058
YOR081C	350.419	298.707	401.104	142.297
YHR154W	470.621	859.605	821.191	142.017
YDR186C	453.603	637.61	680.715	141.783
YML029W	429.61	399.166	514.628	141.54
YHR142W	478.886	855.288	560.359	141.456
YHR045W	324.53	329.504	403.174	141.3
YDR347W	437.284	504.723	383.539	141.219
YOR342C	415.555	454.877	446.661	140.947
YKR031C	664.937	405.757	508.353	140.854
YJL101C	1075.59	393.002	720.151	140.814
YJL082W	1144.13	346.901	398.089	140.655
YDR047W	541.016	663.3	660.344	140.531
YDR492W	234.142	774.255	607.894	140.455
YBL082C	301.529	236.205	492.268	140.296
YDR354W	913.503	1054.35	708.592	140.1
YJR068W	524.636	601.381	762.622	139.981
YCR008W	381.581	609.401	581.394	139.906
YOL082W	260.562	193.406	225.101	139.866
YDL020C	504.598	1058.52	935.632	139.822
YLR403W	594.645	1091.83	747.145	139.501
YKL106W	542.957	620.04	565.077	139.42
YKL064W	580.398	658.981	664.173	139.299
YDR378C	459.186	604.697	730.94	139.186
YDR178W	546.2	488.094	405.948	138.778
YDR404C	485.327	652.941	568.4	138.7
YGL036W	498.185	366.225	373.702	137.827
YDL235C	578.62	654.821	561.195	137.784
YMR162C	458.817	346.509	413.691	137.784
YER107C	423.42	855.84	765.102	137.457
YBR042C	334.941	370.693	494.495	137.347
YKR096W	475.508	348.699	410.717	137.142
YLR219W	460.682	428.314	498.884	137.018
YIL090W	344.481	353.066	419.34	136.867
YPL030W	556.301	764.686	819.573	136.784
YML091C	850.955	674.466	370.427	136.746
YOR191W	493.829	466.22	494.822	136.509
YNL257C	316.428	282.003	269.921	136.226
YDR373W	437.03	499.569	582.712	136.026
YGL094C	335.386	533.637	359.77	135.87
YFR025C	350.833	471.458	327.543	135.468
YBR132C	296.759	91.7087	304.164	134.861
YOL158C	418.46	173.355	2671.06	134.78
YBR146W	390.718	650.554	525.84	134.43
YLR182W	458.283	741.754	638.503	134.343
YJL087C	562.994	690.068	779.902	134.103
YER111C	361.141	641.681	621.667	134.066
YJL168C	496.289	759.954	731.529	133.785
YBR275C	522.872	515.469	564.083	133.623
YBR108W	454.772	402.671	537.123	133.467
YNL288W	653.681	643.124	642.995	133.305
YHR084W	435.313	1343.11	791.986	133.184
YOR195W	473.509	807.953	722.665	132.869
YDR407C	511.054	482.354	527.771	132.626
YNL236W	567.467	604.448	524.838	132.585
YLR131C	410.327	348.559	460.746	132.022
YNR036C	553.62	701.96	685.042	132.019
YDR408C	769.617	434.115	838.4	131.943
YGR246C	303.617	543.069	512.553	131.472
YJR113C	178.897	582.936	284.136	131.348
YHR103W	533.004	607.374	727.436	131.307
YJR144W	553.754	648.355	757.61	131.221
YDR081C	446.628	540.834	456.971	131.148
YBL102W	474.767	391.487	662.35	131.067
YOR311C	449.25	524.967	670.616	130.871
YFR039C	354.403	275.065	362.491	130.671
YER171W	457.735	625.105	572.796	130.668
YML111W	490.141	576.976	661.263	129.752
YBR102C	360.238	510.763	608.939	129.434
YGL116W	488.704	550.9	469.449	129.35
YOR092W	289.711	355.062	326.383	128.833
YOR329C	569.897	545.27	532.933	128.15
YPL116W	451.012	500.971	398.47	127.67
YLR188W	305.957	510.608	496.642	127.636
YNL065W	74.0829	348.076	276.782	127.274
YHR086W	216.649	403.371	407.01	127.199
YDL035C	273.789	263.677	374.935	125.638
YPR051W	69.9507	480.884	412.964	125.56
YBL061C	615.172	686.665	704.338	125.435
YPL110C	1056.22	232.692	515.13	125.279
YIL147C	395.828	296.875	470.294	124.793
YDR389W	476.68	617.574	598.872	124.039
YBR235W	484.841	229.769	436.747	123.949
YMR277W	526.931	741.692	620.589	123.828
YMR218C	503.427	381.564	398.341	123.761
YDR159W	368.961	380.953	391.221	123.325
YER016W	353.972	565.438	527.182	123.192
YJR090C	468.429	751.413	522.262	122.677
YKL063C	383.549	749.668	451.374	122.486
YGR089W	366.534	312.452	390.934	122.48
YOR194C	518.798	713.818	616.037	122.477
YBR003W	431.981	352.74	397.48	122.397
YDR527W	258.949	616.079	609.684	122.318
YDL111C	534.455	724.912	692.523	122.197
YER053C	185.059	136.058	91.1893	122.081
YLR018C	322.235	344.84	443.353	121.795
YDR217C	343.961	596.724	544.339	121.682
YPR105C	581.019	445.88	476.484	121.521
YPR104C	316.324	426.264	429.179	121.48
YMR070W	430.054	772.925	486.142	121.362
YEL050C	359.363	678.695	533.07	121.283
YBR130C	434.807	790.58	735.86	121.003
YKR079C	524.326	426.369	443.264	121
YFR015C	178.318	177.558	142.534	120.916
YNL177C	462.15	567.238	596.762	120.844
YNL298W	511.957	762.84	562.152	120.511
YOL045W	347.59	592.061	569.699	119.716
YJL165C	535.168	698.38	709.642	119.439
YOR119C	503.175	485.867	623.977	119.164
YBL035C	463.26	507.358	719.872	119.037
YNL233W	401.708	653.706	605.326	118.924
YGR241C	634.055	515.88	660.59	118.918
YLL019C	296.346	71.111	124.02	118.728
YIL068C	362.281	479.772	432.541	118.684
YGL035C	689.876	894.064	847.998	118.317
YKL034W	366.059	248.169	512.042	118.314
YOL103W	290.821	278.876	390.506	118.242
YAL013W	408.773	455.713	338.999	118.083
YDR367W	326.277	466.081	425.68	117.802
YGL215W	461.974	538.609	461.305	117.684
YPR147C	260.4	437.872	426.184	117.643
YBR001C	487.192	258.1	417.955	117.525
YGL133W	397.768	463.346	425.786	117.4
YOR246C	269.212	353.887	431.566	117.16
YGR033C	367.806	480.996	447.797	117.088
YKL002W	371.983	470.132	464.959	117.001
YDR006C	549.932	571.008	588.329	116.92
YKR100C	348.389	535.883	297.344	116.842
YMR216C	490.334	538.911	869.06	116.793
YMR088C	501.576	231.938	521.57	116.64
YFL034W	341.755	304.254	471.254	116.527
YHR050W	480.264	432.699	624.099	116.241
YHR110W	237.517	246.406	276.288	116.169
YNL137C	511.068	784.696	723.854	116.16
YMR264W	459.514	492.938	414.11	115.437
YGL066W	333.89	665.589	482.836	115.33
YOR071C	191.783	62.9042	196.133	115.203
YNL103W	474.398	743.79	523.704	114.925
YDR228C	332.557	469.234	439.714	114.85
YHR102W	455.04	517.582	531.815	114.645
YNR031C	479.02	556.546	590.022	114.558
YPR164W	445.28	433.946	355.457	114.009
YCR036W	460.417	471.272	688.679	113.925
YBR097W	306.475	306.38	294.617	113.844
YML016C	523.954	872.215	578.74	113.804
YLR078C	275.802	429.092	463.356	113.729
YIL131C	352.342	502.524	636.523	113.445
YGL073W	370.236	676.042	454.686	113.249
YPR008W	396.91	883.117	472.991	113.124
YER123W	428.737	768.518	545.794	113.09
YDR111C	170.901	256.079	344.199	113.084
YMR029C	414.266	522.942	307.958	113.052
YIL119C	60.5457	859.292	315.701	112.494
YLR237W	262.592	273.251	296.212	112.482
YDR143C	428.145	841.741	577.441	112.445
YJL029C	505.736	405.183	405.649	112.401
YGR098C	303.321	268.834	291.478	111.974
YBR028C	289.015	378.193	381.316	111.971
YHR083W	280.082	257.872	420.089	111.447
YOL036W	278.914	473.663	524.85	111.291
YDR164C	565.941	553.183	465.106	111.207
YNL320W	243.93	328.708	260.087	111.048
YPL227C	338.246	464.717	500.347	110.727
YGL060W	372.665	273.293	439.393	110.45
YLR223C	432.632	638.922	602.27	110.447
YMR171C	235.014	268.679	275.897	110.247
YCL052C	397.072	295.81	268.37	109.611
YDR180W	346.435	272.235	474.972	109.334
YHR115C	499.502	587.762	635.337	109.29
YDR206W	404.313	520.405	411.203	109.253
YGR274C	493.222	563.459	469.31	108.888
YJL063C	365.452	388.844	406.429	108.689
YNR047W	501.087	575.248	639.778	108.567
YDR376W	345.384	338.468	348.385	108.455
YLR079W	291.828	418.628	587.733	108.012
YOL119C	727.261	295.333	497.08	107.489
YNL272C	422.486	608.683	426.919	107.371
YKL088W	397.931	598.49	568.861	107.333
YIL014W	235.845	299.277	335.038	107.295
YJR096W	271.997	164.743	235.982	107.258
YER047C	198.669	344.959	308.752	107.139
YML061C	265.435	452.534	340.403	106.818
YLR371W	561.988	316.902	536.668	106.532
YNL126W	216.797	283.714	284.896	106.46
YBR057C	258.977	424.581	345.576	106.101
YPR023C	473.657	506.851	714.976	105.809
YML082W	390.569	453.673	346.289	105.457
YIL107C	177.208	201.806	233.903	105.457
YMR016C	908.646	509.613	760.765	105.251
YOR233W	439.387	397.429	335.836	105.017
YKL092C	316.442	383.073	393.697	104.98
YNL273W	361.971	357.654	362.853	104.98
YDR352W	406.181	390.514	361.695	104.812
YDR052C	296.494	669.412	419.417	104.737
YNL005C	546.689	709.916	618.189	104.696
YOR360C	471.762	644.969	518.61	104.653
YJR138W	348.448	273.732	322.176	103.817
YLR059C	373.672	581.38	562.008	103.372
YPL203W	344.033	297.421	353.158	103.25
YOR307C	276.277	675.304	327.849	103.219
YKL028W	588.959	493.639	489.051	103.213
YDR034C	255.527	506.616	446.375	103.181
YLR272C	400.671	358.856	382.126	103.06
YKL105C	334.29	378.729	422.976	102.259
YJL044C	251.188	359.434	333.373	102.224
YBR179C	403.5	428.803	417.363	102.137
YGR202C	534.22	589.463	598.925	102.056
YNL176C	428.721	436.535	332.256	101.857
YPR115W	556.377	199.269	204.699	101.698
YOR347C	387.933	122.612	320.367	101.571
YNL199C	236.851	509.229	490.727	101.536
YGL083W	309.852	398.243	424.179	101.498
YGL044C	376.811	480.318	502.03	101.377
YDR207C	252.549	558.299	499.439	101.183
YML046W	285.341	303.184	337.726	101.024
YMR119W	280.306	511.567	305.636	101.018
YHL040C	110.28	28.0945	1337.56	100.935
YLR008C	403.707	547.994	581.413	100.897
YOL069W	171.581	279.651	170.275	100.426
YMR165C	311.851	347.142	393.847	100.42
YOR018W	481.181	371.125	341.583	100.342
YER167W	402.063	449.377	510.062	100.298
YGR163W	372.989	484.012	421.206	100.261
YNL090W	30.5245	526.807	344.782	99.8995
YNL006W	310.934	456.264	342.357	99.8649
YHR155W	333.001	279.074	307.722	99.4629
YNL076W	296.863	470.176	273.528	99.3849
YOR322C	491.223	553.576	468.913	99.1015
YNL054W	348.286	505.118	587.778	99.0956
YJL004C	239.739	366.029	347.128	98.8645
YER078C	360.565	351.712	306.314	98.2167
YOL087C	362.888	372.666	392.637	97.8582
YOL026C	309.941	312.434	383.859	97.1441
YER174C	557.087	360.52	348.302	96.9446
YLR024C	394.791	232.63	334.963	96.8232
YDL215C	668.429	377.305	476.211	96.7768
YMR273C	371.524	565.194	372.527	96.5052
YDL077C	349.93	413.324	351.393	96.5052
YER157W	382.112	429.132	466.35	96.4617
YNL283C	284.556	441.903	418.747	96.4213
YBL067C	439.845	503.073	461.55	96.2998
YML038C	228.824	257.17	361.908	96.1437
YKR088C	410.165	378.934	600.704	96.0598
YLL010C	310.134	272.494	531.81	96.0252
YOL013C	219.923	218.793	260.132	95.9876
YNR039C	341.073	259.325	383.495	95.9847
YDR219C	228.928	417.086	328.427	95.9847
YLR072W	290.139	225.906	360.174	95.5887
YGL039W	383.194	477.925	1039.45	95.5018
YDL025C	187.206	270.993	275.52	95.4296
YMR044W	433.032	511.311	559.693	95.4267
YOR256C	377.018	89.7775	425.573	95.3399
YML119W	250.506	220.245	256.057	95.2272
YDL180W	246.552	240.419	208.401	95.0277
YER113C	369.17	382.402	480.994	94.9033
YNL291C	134.777	261.035	351.447	94.7848
YIL095W	333.504	437.932	362.464	94.7473
YJL016W	283.994	76.5906	98.8622	94.7097
YJR005W	624.236	486.636	416.432	94.6199
YMR169C	44.5062	3.35402	4.00843	94.4234
YPL254W	294.819	568.641	411.749	94.3049
YOR058C	324.854	375.469	373.873	93.9059
YMR004W	457.07	673.885	592.624	93.8624
YML071C	496.362	493.105	370.852	93.7873
YDR490C	289.074	275.926	354.699	93.7873
YCR047C	395.384	538.208	528.447	93.7005
YOR140W	216.99	490.553	332.992	93.5444
YOR371C	396.153	372.673	311.299	93.5069
YLR005W	359.245	484.111	455.781	93.4664
YJL019W	246.508	221.009	387.427	93.2264
YLR240W	370.532	340.284	272.326	92.8245
YNR028W	241.99	401.995	447.702	92.2665
YDL155W	349.916	328.655	361.935	91.989
YER093C	270.812	277.327	243.764	91.59
YFR038W	378.634	352.807	494.146	91.4685
YOL089C	309.556	344.757	383.136	91.3934
YDR295C	289.132	443.429	311.904	91.0695
YOR118W	277.239	290.251	275.872	91.029
YKL166C	350.271	559.695	517.074	90.951
YDR470C	265.094	322.135	291.58	90.873
YHR112C	437.474	379.307	312.814	90.8266
YCL024W	211.272	401.766	312.097	90.552
YOL073C	140.27	107.601	216.162	90.3525
YKR090W	321.404	445.61	594.692	90.3437
YFR030W	1708.47	469.468	544.889	90.2311
YPL245W	308.446	570.514	413.569	90.2281
YKL019W	506.656	242.096	407.246	90.1847
YLR455W	144.21	388.84	344.801	90.1501
YPL015C	317.317	204.983	306.593	90.1501
YGR017W	239.739	731.325	475.596	90.0691
YDL189W	369.643	507.038	501.81	90.0257
YDL240W	216.797	292.073	332.284	89.9535
YJL073W	309.304	425.851	396.072	89.9506
YJL110C	59.1534	427.696	462.345	89.7916
YLR108C	368.399	147.439	386.775	89.598
YDR349C	447.044	642.325	556.313	88.9878
YBR282W	272.528	354.699	300.691	88.7507
YPR171W	266.087	452.286	459.019	88.1956
YLR345W	329.669	246.23	201	88.1522
YIR010W	196.181	215.136	275.629	88.0366
YDL203C	287.251	408.669	353.139	87.9557
YOR227W	302.728	74.7823	330.939	87.1923
YDL045C	274.84	208.445	268.542	86.9148
YBR103W	342.303	402.234	274.996	86.7904
YCR083W	301.47	355.979	315.971	86.4753
YHR119W	374.619	514.989	528.337	86.2353
YOR115C	277.787	371.976	305.342	86.1978
YER059W	245.619	297.118	353.6	86.1168
YGR233C	1535.62	399.211	855.044	86.1139
YOR346W	201.898	385.646	421.864	86.0763
YBR024W	153.556	217.383	182.553	85.4403
YPL247C	314.887	209.338	189.195	85.154
YGR156W	307.674	541.115	427.555	84.9515
YCR081W	330.231	361.382	352.999	84.7174
YBR044C	165.405	173.881	99.8575	84.6828
YBL104C	430.692	464.623	344.44	84.5121
YER149C	189.56	429.799	307.861	84.3965
YFL042C	208.815	272.55	337.334	83.9136
YBL093C	393.074	732.65	473.705	83.4741
YHR204W	245.812	167.167	254.4	83.3585
YOL138C	312.844	320.115	228.912	82.8815
YNL242W	247.114	275.662	309.926	82.3986
YJL092W	317.362	235.974	235.821	82.3986
YMR020W	269.598	119.458	145.792	82.2396
YNL200C	187.858	127.953	129.163	82.1181
YPR131C	233.281	492.475	391.623	82.0806
YOL062C	515.586	350.407	303.05	82.0401
YLR189C	294.361	376.483	324.857	81.9533
YDR414C	161.524	172.034	235.422	81.9245
YOR236W	246.049	384.968	347.299	81.8406
YKL059C	236.851	378.045	373.346	81.7596
YPL159C	216.886	440.87	247.843	81.5226
YPL070W	238.509	375.715	324.43	81.4821
YLR427W	354.313	344.836	467.031	81.4357
YBR002C	269.567	302.645	283.506	81.0802
YOR110W	338.97	332.611	301.699	80.7158
YDR410C	256.978	289.586	357.464	80.5568
YIL002C	225.95	317.976	245.186	80.5192
YOL100W	128.408	265.451	223.586	80.2851
YDR169C	323.403	479.636	426.331	80.2417
YFR031C	433.521	434.521	261.838	80.2012
YDL207W	308.756	337.58	311.242	80.1232
YDR237W	267.938	476.532	410.586	80.1203
YPR175W	261.362	374.855	397.833	80.0422
YOR373W	315.48	405.247	519.135	79.9583
YLR417W	126.912	264.228	188.385	79.4842
YGL071W	254.655	348.909	544.132	79.4408
YPR141C	178.408	337.516	280.72	79.2847
YDL056W	315.17	515.838	436.036	79.2384
YDR075W	249.633	334.668	264.85	79.1662
YMR102C	361.334	506.679	475.295	78.7584
YAL058W	208.577	176.717	258.429	78.7179
YGR134W	273.107	211.015	284.134	78.5243
YNL167C	341.31	492.343	403.504	78.5184
YHR079C	231.52	271.342	283.111	78.3594
YJL036W	421.731	447.237	407.455	78.2814
YBL081W	359.779	538.207	440.047	78.2409
YOR113W	235.266	359.017	424.269	78.1599
YPL244C	193.782	197.901	233.829	77.8449
YDR435C	357.291	173.088	226.49	77.5673
YKR027W	284.659	263.84	259.046	77.521
YDR176W	321.197	383.673	378.51	77.44
YMR139W	251.054	358.897	311.169	77.362
YJL155C	254.948	187.372	177.369	77.203
YGL216W	293.279	328.639	341.559	77.1625
YDR422C	467.216	526.945	553.191	77.041
YML018C	447.933	322.262	486.323	77.041
YMR144W	247.456	330.629	229.264	77.0064
YBL020W	348.523	221.951	476.798	77.0005
YBL054W	554.05	642.038	687.601	76.7259
YHR202W	135.976	112.881	125.255	76.4455
YDR503C	121.343	142.086	218.586	76.324
YDR443C	347.634	388.969	265.316	76.0435
YFL025C	316.162	291.388	368.324	76.0001
YNL127W	343.902	269.703	318.51	75.7631
YOL148C	322.931	310.612	322.884	75.6041
YKR085C	258.563	507.591	458.879	75.5636
YAL002W	229.135	216.908	182.116	75.4451
YGL257C	179.89	192.33	238.369	75.4016
YER060W	271.035	50.8387	193.455	75.2831
YMR100W	228.439	327.594	242.502	75.208
YJL056C	270.694	99.0644	172.362	75.0866
YGR146C	178.38	313.506	329.852	75.049
YKL079W	297.114	354.75	367.453	74.6846
YDL217C	337.919	355.066	316.395	74.6066
YDL089W	209.111	170.467	211.829	74.3666
YBR060C	266.145	447.069	378.697	74.2856
YFR021W	312.933	268.488	346.696	74.0457
YLR210W	178.615	281.484	231.413	73.8462
YER169W	336.023	274.544	393.421	73.6813
YGR046W	168.634	335.974	164.983	73.4906
YHL023C	361.23	320.555	305.015	73.2477
YLR077W	221.759	250.741	298.848	73.1667
YLR006C	255.927	434.122	231.577	73.1292
YDR311W	337.785	553.325	470.066	72.8833
YBR225W	260.162	242.577	228.65	72.6492
YLR090W	411.32	228.014	308.337	72.6058
YOR127W	317.865	774.613	437.786	72.5653
YDR137W	272.766	367.738	261.613	72.5278
YCR028C	359.542	237.511	389.667	72.4814
YPR058W	312.488	646.696	521.843	72.4409
YGL155W	180.348	259.298	282.436	72.3687
YEL053C	458.211	407.021	338.759	72.3658
YLR023C	223.714	284.868	344.809	72.3253
YBR204C	215.804	187.711	231.243	72.2444
YJR030C	321.139	294.705	246.964	72.2097
YFL024C	302.877	265.735	325.636	72.1663
YAL024C	357.188	429.278	223.341	72.1288
YPL181W	298.582	659.96	549.29	72.1229
YNL023C	365.142	453.417	595.4	71.8454
YOR017W	243.62	243.733	196.802	71.7703
YDR494W	342.613	615.926	391.013	71.6459
YKL201C	204.549	90.3172	101.225	71.3713
YDL090C	223.076	373.424	273.628	71.244
YBR021W	487.181	131.464	247.325	71.0069
YJL072C	229.727	322.658	204.674	70.8913
YJL071W	214.753	249.327	142.579	70.4143
YBR192W	255.482	377.857	311.769	70.3304
YMR098C	248.448	290.809	201.311	70.2899
YMR078C	258.37	324.311	279.065	70.128
YDL073W	266.176	269.343	254.454	69.8129
YOR296W	248.507	358.142	223.076	69.729
YNL125C	180.793	133.035	231.75	69.6914
YJR046W	344.939	288.692	492.853	69.5236
YBL006C	336.675	417.966	421.12	69.2895
YIR002C	287.637	390.282	237.351	69.2519
YHR078W	215.79	153.692	157.93	69.2519
YOR229W	164.857	801.995	249.858	69.2056
YPL222W	102.712	31.5004	102.827	69.0929
YDR227W	372.782	412.799	452.193	68.931
YLR375W	177.446	306.875	319.272	68.85
YFR018C	361.35	258.686	297.063	68.8471
YFR029W	189.636	182.341	178.521	68.7749
YMR150C	138.361	175.166	151.449	68.7344
YLL012W	315.614	519.429	316.756	68.1301
YML006C	316.162	414.769	202.308	68.0925
YGR147C	331.698	477.678	393.625	68.0116
YDR460W	241.042	326.167	282.038	67.9711
YMR172W	143.841	292.734	194.114	67.6155
YPL022W	189.219	261.956	237.094	67.4565
YNL101W	546.141	303.204	382.045	67.4101
YHR172W	339.666	293.28	275.51	67.4101
YOL075C	207.023	161.813	202.03	67.2541
YEL044W	335.148	534.87	436.974	67.2136
YER075C	328.766	536.827	419.945	67.1731
YHL029C	312.83	299.291	308.601	67.1702
YNL293W	183.784	202.693	248.904	66.3346
YKL134C	370.428	258.516	288.948	66.2942
YGL196W	426.901	275.412	428.374	66.1727
YDR027C	387.178	370.716	349.604	65.9298
YKL189W	157.495	219.491	191.958	65.8922
YHR164C	278.986	352.352	278.38	65.8576
YDR121W	398.213	490.971	340.819	65.5337
YDR466W	235.518	289.499	315.266	65.5337
YGR247W	167.152	186.056	176.759	65.2562
YNL158W	212.858	287.775	242.194	65.1347
YPL122C	200.017	281.151	310.93	65.0943
YCL029C	233.474	369.768	367.541	64.9353
YIL151C	269.612	191.191	192.935	64.5304
YKR010C	183.443	364.837	314.12	64.1373
YPR155C	226.143	233.641	202.003	64.1343
YBR165W	176.054	276.492	209.56	63.9753
YOR262W	306.371	394.138	366.118	63.8134
YOR149C	157.037	132.927	165.117	63.7758
YKL197C	320.96	219.349	347.839	63.77
YNL053W	210.221	423.811	280.494	63.7383
YPL020C	253.735	371.423	255.196	63.3393
YBR271W	253.335	244.669	365.161	63.2988
YER005W	334.69	240.803	253.578	63.2149
YLR407W	226.395	698.372	286.778	63.1339
YGR252W	217.345	310.691	307.856	63.0964
YJR056C	122.839	195.31	194.462	62.8998
YMR281W	328.1	244.129	285.254	62.8969
YNL185C	150.875	428.039	256.368	62.7379
YJL146W	221.225	188.968	244.813	62.6945
YOL136C	403.796	647.972	332.78	62.0584
YOR158W	298.462	429.79	463.824	62.015
YGL248W	260.118	222.426	183.636	61.9745
YHL009C	134.746	319.71	301.279	61.7375
YER040W	246.477	414.497	315.548	61.6941
YIL079C	285.696	470.895	502.092	61.5814
YER129W	214.353	384.634	358.741	61.5755
YPR070W	353.441	289.683	259.666	61.217
YPR182W	269.85	337.398	286.394	61.058
YDR162C	228.394	321.194	285.684	60.98
YLL035W	281.964	312.072	310.68	60.7776
YDR371W	191.352	173.532	215.863	60.7776
YML121W	225.268	419.92	313.752	60.659
YGR041W	194.671	74.6045	377.265	60.5
YGL163C	239.753	394.881	254.764	60.4191
YGR223C	190.598	206.218	170.164	60.3844
YMR319C	417.75	171.223	948.209	60.3756
YFL031W	387.36	490.575	89.1459	60.3005
YNL106C	322.293	343.405	307.127	60.2947
YMR179W	202.164	458.036	274.013	59.8986
YEL029C	187.013	267.408	226.368	59.8206
YPR026W	69.5509	67.9294	111.624	59.5401
YAL056W	354.937	97.4272	182.44	59.4996
YGR031W	144.937	324.593	282.975	59.4187
YJL051W	403.352	224.608	265.213	58.8982
YAL031C	252.284	198.599	204.712	58.8202
YDR475C	286.141	234.686	162.887	58.8202
YMR160W	188.613	223.338	172.762	58.6612
YNL316C	249.647	334.36	242.487	58.4212
YOR070C	274.175	368.583	345.73	58.2217
YOR231W	165.405	284.012	287.847	58.2217
YHR195W	196.567	197.077	134.219	58.2217
YNR027W	216.797	231.332	191.819	58.1032
YOR353C	371.835	268.54	328.119	57.9007
YHL038C	238.85	238.189	187.027	57.7042
YML088W	541.416	446.468	416.123	57.4583
YHL024W	92.9657	7.45744	37.444	57.3832
YGL047W	192.345	167.335	202.025	57.3398
YBR104W	600.955	625.329	455.791	57.3369
YDR362C	195.884	330.779	266.538	57.1028
YAR003W	186.066	230.354	234.547	57.0247
YOR033C	176.364	198.836	183.276	56.9467
YGR024C	234.911	276.641	251.677	56.9438
YCL008C	258.518	332.315	305.75	56.9003
YML113W	287.075	434.575	397.333	56.8628
YMR223W	241.635	324.034	337.438	56.7818
YGL127C	143.01	104.592	238.81	56.6228
YKL072W	186.717	251.08	256.699	56.1833
YKR036C	179.535	199.527	181.848	56.1024
YDL006W	243.441	398.676	279.515	55.8219
YPL089C	396.969	304.613	189.212	55.819
YPL224C	220.129	232.883	280.249	55.7785
YDR506C	106.399	64.3815	164.574	55.6629
YDR090C	278.721	233.403	242.884	55.579
YDR279W	226.898	339.102	302.031	55.3854
YPR138C	306.461	124.863	266.921	55.3419
YEL009C	602.689	1496.07	335.866	55.3044
YDL013W	235.045	217.519	218.816	55.1049
YGL131C	206.43	185.934	136.461	55.0239
YMR036C	120.84	109.838	161.742	54.9488
YGR068C	157.14	217.111	190.523	54.8649
YBL103C	207.778	480.592	323.503	54.7869
YPR111W	179.549	248.107	187.938	54.5064
YBL052C	153.542	150.175	123.485	54.3908
YNR032W	188.257	217.558	174.934	54.385
YDR195W	396.345	554.415	464.809	54.3445
YLR099C	333.787	375.579	177.745	54.3445
YDR440W	182.185	183.381	258.69	54.3069
YDR213W	180.779	331.075	394.834	54.0986
YNL011C	142.655	146.341	145.094	53.8674
YMR190C	318.013	233.779	208.253	53.665
YBR201W	86.8792	166.388	110.742	53.029
YNL227C	120.381	368.921	360.355	52.9046
YMR013C	227.002	185.679	223.645	52.867
YBR211C	102.223	228.302	201.22	52.39
YKL116C	226.839	320.917	326.963	52.3842
YOR201C	218.871	189.28	271.399	52.3842
YOR125C	194.137	399.703	244.697	52.3437
YOR047C	172.825	382.254	311.61	52.1876
YHL008C	104.814	231.425	186.812	52.1442
YGR170W	344.939	287.145	261.025	52.0257
YCL005W	140.997	84.9377	124.586	51.9505
YJL070C	285.71	114.3	171.865	51.9071
YDR268W	177.343	257.614	237.043	51.5891
YMR177W	252.773	276.738	285.118	51.5486
YBR125C	465.689	512.392	287.923	51.5081
YKL124W	117.952	167.314	141.68	51.3896
YML101C	220.856	233.228	134.981	51.3462
YLR382C	280.275	255.405	225.734	51.1843
YAR071W	291.221	1.2719	19.7673	50.9126
YLR383W	211.465	223.479	207.742	50.5858
YPL069C	194.271	155.01	189.761	50.5136
YLR352W	179.948	175.588	205.117	50.5048
YLR425W	161.183	189.657	237.763	50.3112
YLR245C	130.496	118.074	159.07	50.0307
YAR019C	168.692	138.818	151.742	50.0278
YKR099W	244.909	428.428	371.421	49.9873
YGR102C	144.937	195.221	158.5	49.9497
YCR075C	103.363	84.8522	139.707	49.7878
YDL142C	113.819	236.958	144.002	49.7502
YHR036W	204.297	340.915	245.217	49.6288
YHR166C	177.253	189.9	167.668	49.5508
YGR010W	161.524	272.749	291.293	49.4698
YJR106W	209.156	124.309	147.502	49.4698
YKL214C	406.581	484.33	528.041	49.3049
YPL162C	196.167	119.701	178.323	49.0737
YMR066W	126.823	129.753	138.245	49.0737
YPL104W	184.17	177.054	194.855	48.9898
YER010C	119.61	282.18	260.228	48.984
YKR076W	190.715	25.1943	97.4635	48.8742
YBR129C	152.164	276.28	258.796	48.8713
YDL123W	194.64	198.588	172.794	48.7903
YDL159W	172.883	290.117	274.828	48.6747
YJR116W	169.048	135.342	266.017	48.4694
YPR185W	186.362	276.364	233.033	48.3509
YKR078W	160.266	155.99	145.857	47.6743
YER079W	90.6703	193.336	194.62	47.6714
YDL133W	160.976	163.578	216.539	47.5124
YOR324C	103.112	180.615	215.921	47.4344
YBR203W	190.139	67.2559	35.2088	47.3939
YHR075C	93.0104	94.9227	96.7269	46.7578
YKL176C	194.626	228.399	203.06	46.6305
YDR043C	77.7705	236.63	118.549	46.4715
YCR027C	148.373	349.371	133.966	46.353
YKL005C	216.738	247.752	324.46	46.2315
YOL063C	273.359	157.353	169.938	45.8325
YBL066C	216.131	167.141	163.35	45.7921
YLR047C	77.7705	66.5285	168.36	45.6735
YDR421W	156.192	150.683	142.052	45.5926
YDR073W	107.599	212.648	115.836	45.5175
YGR112W	133.591	126.9	110.593	45.2341
YKL015W	315.421	342.347	224.773	44.9131
YNL080C	279.758	299.296	192.94	44.4707
YBL005W	301.277	137.059	200.114	44.4361
YHR182W	144.196	105.114	131.128	44.0746
YIL001W	139.219	218.526	160.814	44.0371
YCR068W	199.661	148.466	199.748	43.8722
YMR287C	207.171	220.26	176.618	43.8347
YHR131C	124.424	138.902	132.809	43.7161
YLL049W	66.825	101.539	112.848	43.6381
YOR106W	150.223	285.251	230.347	43.5542
YGL045W	81.3547	112.428	84.151	43.4791
YGR174C	110.887	95.1971	147.868	43.4732
YDR436W	271.463	168.089	208.668	43.3952
YDR200C	227.949	250.411	254.911	43.3576
YPL140C	119.062	210.659	162.19	43.2391
YDR520C	114.085	183.075	225.513	43.0772
YBL014C	185.118	119.744	128.909	42.7592
YJR098C	119.299	151.547	119.089	42.7187
YGL180W	145.884	299.151	231.934	42.5567
YNL326C	161.421	126.217	130.912	42.3543
YMR198W	147.484	234.482	168.418	42.1173
YLR426W	137.975	113.611	152.518	41.9987
YGL229C	80.2588	56.4076	74.0411	41.9612
YNL095C	212.651	194.963	274.971	41.9583
YER018C	104.666	178.362	133.746	41.8773
YNL020C	234.911	247.777	173.235	41.7183
YPL042C	138.406	273.412	149.276	41.6778
YOL125W	235.859	299.689	313.957	41.6749
YLR239C	165.76	267.904	173.511	41.6373
YHR171W	126.616	97.5271	153.219	41.3193
YPL157W	217.124	233.45	252.555	41.2383
YJR089W	163.123	236.277	238.869	40.9983
YFR036W	61.7898	152.694	153.478	40.8798
YGL237C	147.78	223.783	201.318	40.7988
YBR276C	219.716	239.483	170.499	40.7584
YML020W	121.55	196.134	137.111	40.7584
YPR174C	165.108	181.284	149.539	40.6803
YCL051W	161.628	257.461	230.916	40.5154
YLR238W	130.066	161.611	173.571	40.1194
YNL029C	82.9987	67.2657	107.134	40.0009
YOR174W	139.116	243.098	181.695	39.8014
YNL245C	137.027	171.449	164.243	39.5238
YNL032W	226.44	208.815	243.074	39.4775
YKL043W	648.719	237.975	322.148	39.2
YPL172C	219.419	165.607	177.678	39.1219
YOL116W	151.216	231.205	140.678	38.879
YBR145W	592.722	340.352	109.353	38.6795
YDR197W	117.566	180.047	152.109	38.483
YLR007W	180.141	176.796	133.548	38.402
YLR149C	143.648	49.68	39.2706	38.2805
YCL010C	259.156	219.618	263.082	38.1186
YOR156C	151.912	223.667	246.7	38.1186
YDR419W	167.434	114.662	162.912	38.084
YJR110W	116.352	134.227	138.347	38.0405
YHR151C	167.035	143.671	176.5	37.9191
YOR044W	35.4562	513.979	61.662	37.7255
YJL187C	233.608	327.55	259.515	37.6791
YMR073C	171.091	319.102	233.039	37.6416
YLL038C	147.677	228.897	185.434	37.6011
YHR061C	107.096	273.39	198.738	37.5606
YOR162C	107.258	260.705	300.413	37.523
YAL047C	163.02	204.308	182.3	37.2801
YLR368W	117.404	129.129	107.317	37.2021
YMR282C	165.997	138.631	175.229	37.1616
YGR006W	93.3068	111.177	126.764	37.046
YLR228C	304.848	266.797	300.918	36.8436
YPL132W	117.3	173.032	116.001	36.6846
YLR353W	112.93	257.88	137.058	36.6816
YNL218W	155.452	248.286	195.796	36.6441
YBR274W	197.411	220.568	210.395	36.5631
YDR085C	140.005	136.245	52.8388	36.5631
YJL102W	232.067	251.634	128.226	36.5602
YJL210W	61.7898	72.5943	112.296	36.4417
YJL093C	130.452	80.7532	146.873	36.3636
YDL146W	84.9389	107.059	124.668	36.1641
YDR254W	106.251	122.187	109.884	36.1266
YLR443W	109.346	120.929	126.978	36.0832
YDL176W	85.0424	154.899	135.146	35.9646
YHL019C	155.541	162.758	146.457	35.7217
YDR088C	128.97	268.235	201.529	35.5627
YLL018C-A	110.842	98.9525	111.544	35.5252
YKR051W	50.4892	92.9446	82.5762	35.4442
YMR111C	101.867	107.382	104.377	35.2852
YJL209W	85.0871	119.239	112.868	35.2476
YDR142C	110.042	77.5372	99.6927	35.2042
YOL028C	158.784	314.247	205.589	35.1637
YAR033W	34.405	16.6083	26.3742	34.8052
YMR026C	104.504	127.988	134.294	34.4062
YJL137C	103.26	112.053	195.122	34.3253
YOL044W	110.442	189.64	207.795	34.2848
YKR049C	217.124	93.7045	108.265	34.2038
YMR166C	129.311	150.806	131.64	34.1258
YDR181C	154.311	227.108	159.608	33.9263
YML043C	76.3782	84.4234	96.7883	33.6892
YDR480W	114.812	230.081	215.087	33.2844
YHL035C	195.56	53.9756	219.756	33.1659
YLR265C	116.604	121.812	146.034	32.9693
YBR262C	130.703	243.942	140.334	32.6859
YER158C	68.4102	301.786	104.417	32.5674
YPR084W	108.295	133.052	121.989	32.4488
YOR172W	125.52	97.5324	122.01	32.1308
YBR188C	147.335	209.818	149.329	32.0064
YBR043C	117.655	197.418	107.358	31.9689
YDR528W	131.148	394.201	251.223	31.9255
YOL095C	124.631	98.3356	102.422	31.7694
YMR262W	152.653	109.503	106.437	31.7665
YOR073W	118.159	178.719	129.103	31.726
YLR404W	99.5274	141.441	110.692	31.4484
YJR061W	81.0137	29.1545	55.0917	31.1304
YDL220C	200.757	169.254	139.807	31.087
YKL218C	679.688	265.224	133.153	31.0465
YNL282W	146.033	257.773	148.535	31.009
YDR441C	353.855	409.018	254.776	30.9685
YDR393W	141.16	157.688	111.639	30.8875
YNR048W	123.121	148.892	154.016	30.8095
YDR363W	116.649	166.834	136.766	30.8095
YNL148C	112.265	136.269	127.64	30.3671
YIL122W	67.6106	128.414	71.4474	30.289
YJR102C	122.883	189.915	117.273	30.211
YKL121W	109.095	93.2434	114.018	30.2081
YPR031W	140.463	184.63	170.921	30.1271
YKR044W	152.208	58.7522	112.275	30.0925
YPL039W	92.2555	133.75	116.784	30.0895
YPL008W	146.077	131.776	100.735	30.0086
YLR073C	276.07	300.283	279.031	29.9681
YGL075C	54.873	110.62	128.202	29.89
YOR377W	213.378	128.588	467.266	29.7715
YGR091W	200.654	199.171	200.431	29.6906
YJR082C	100.179	202.766	133.977	29.2916
YOR129C	87.6341	134.787	108.714	28.8896
YMR270C	129.015	150.387	126.908	28.8116
YLR224W	125.964	191.251	124.494	28.7306
YOL033W	109.391	105.206	125.988	28.6902
YJL127C-B	68.2173	201.866	54.0015	28.6526
YIL139C	62.0414	45.5085	58.834	28.2536
YGR257C	143.989	136.616	150.674	28.0917
YHL026C	37.2931	91.4734	57.9694	27.9327
YLR242C	53.2738	146.686	91.4829	27.8517
YIL146C	61.2418	21.4918	54.2593	27.6146
YBR098W	83.1468	180.287	99.7166	27.4527
YDL129W	80.1106	114.312	115.158	27.4152
YPL268W	225.402	137.866	93.0817	26.8918
YDL087C	122.039	140.658	138.612	26.7328
YDR160W	53.5842	95.7055	70.3079	26.4552
YML023C	104.962	128.799	81.1447	26.2933
YDR026C	205.289	366.459	224.288	26.2499
YOR269W	103.57	144.651	92.1755	26.0128
YIL134W	68.0691	71.2866	69.4601	25.9753
YDL080C	126.171	197.259	116.984	25.8914
YMR163C	103.718	128.082	98.2125	25.8914
YOR295W	95.795	185.291	115.785	25.7353
YKR019C	101.275	159.3	172.043	25.4143
YGL144C	82.1991	112.91	92.3222	25.2958
YGL098W	261.658	224.098	214.58	25.1339
YNL294C	110.325	80.5094	84.3846	24.8968
YBR259W	78.2738	101.039	71.4468	24.4574
YPL024W	78.4807	272.937	75.1124	24.3764
YEL016C	51.5852	69.5153	109.763	24.2549
YDR482C	113.671	184.713	115.486	24.2144
YLR067C	126.068	109.231	129.808	24.0959
YBR168W	53.5254	57.6827	93.8046	23.376
YDR387C	59.8048	71.4538	91.4141	22.8555
YDR179W-A	114.367	222.631	94.5924	22.737
YLR011W	121.388	177.015	104.197	22.656
YNL142W	1349.71	32.857	47.0622	22.656
YDR014W	105.659	194.443	118.669	22.578
YGR188C	89.7673	141.201	102.343	22.578
YPL168W	73.2973	152.081	102.658	22.2975
YCR091W	106.799	84.4228	64.3124	22.0576
YOL083W	45.809	16.4444	47.6846	22.0576
YOR228C	51.8368	75.4777	66.4257	21.6181
YLR141W	104.208	98.5761	82.247	21.4186
YOR213C	146.936	167.258	132.016	21.3376
YNR063W	88.9817	85.1115	96.988	20.8606
YLR392C	137.072	178.864	99.3039	20.7391
YOR077W	88.3302	141.432	150.506	20.4587
YLR273C	52.2813	46.5285	36.1296	20.3806
YGL256W	132.185	130.991	156.111	20.2967
YJR122W	126.023	215.467	130.817	20.2187
YAL009W	109.539	58.792	104.063	20.2187
YGR121C	308.298	76.4353	70.7952	19.8602
YBR295W	79.9624	39.5506	105.698	19.4207
YLL061W	713.693	314.694	428.487	19.2993
YOL112W	73.342	131.962	90.5809	19.0593
YER045C	98.4454	128.704	122.341	18.7818
YPL047W	81.6511	112.987	80.9378	18.7008
YJL147C	64.9295	75.5947	68.9931	18.6198
YKR017C	102.281	136.953	81.6599	18.5793
YOL110W	84.391	55.1981	71.0894	18.2208
YJR141W	104.459	98.0045	77.458	18.0213
YDL138W	135.828	78.4922	63.3724	17.9404
YML116W	732.844	165.73	328.376	17.7814
YKR098C	137.22	56.5297	53.9698	17.7814
YLR105C	149.069	229.251	122.325	17.4604
YPR009W	102.46	187.879	119.039	17.0239
YDL069C	35.1012	113.443	49.1587	16.9429
YNL086W	92.4624	178.318	66.2408	16.5844
YER066W	2.48825	7.45744	0	16.5844
YNL295W	206.726	199.907	190.732	16.5005
YBR085W	117.848	334.749	183.11	16.142
YNL237W	77.0744	43.1353	74.4729	16.0235
YJL185C	17.7281	43.0612	51.3282	16.0235
YHR134W	78.763	81.2759	67.9073	15.824
YGL081W	35.3975	9.65274	35.6142	15.7835
YPL072W	27.7399	49.0633	59.4653	15.7025
YCR079W	65.7291	42.4595	50.3967	15.3816
YHR150W	83.2503	126.799	91.7256	14.8641
YIR039C	89.2193	2.54381	19.5507	14.8641
YER096W	53.6596	26.0431	27.4925	14.5865
YJR097W	80.1553	249.232	168.924	14.4651
YKR058W	79.8143	22.9383	20.5804	14.2656
YJL025W	86.3312	74.6854	65.8534	14.2251
YFL054C	76.437	10.1546	61.2847	14.1846
YMR127C	65.6704	115.397	102.931	14.1441
YNL165W	150.964	138.891	167	14.1036
YDR315C	62.3378	62.215	52.8603	13.8261
YMR034C	20.5575	11.6217	46.8866	13.7076
YHR105W	90.4634	88.5927	84.0797	13.5861
YOR380W	68.3655	56.9529	49.0858	13.3866
YOL001W	57.8505	68.6793	56.9543	13.3461
YLR431C	52.8293	69.8647	44.4084	13.3057
YOL159C-A	50.2376	90.3606	50.5103	12.9067
YHR194W	59.3015	63.9603	50.0084	12.8662
YDL211C	63.1821	110.046	56.3429	12.8257
YJR036C	39.3815	18.0246	29.4041	12.3082
YMR234W	117.269	136.678	181.083	11.9467
YDR459C	74.5861	42.5716	43.346	11.9467
YOR192C	27.3848	1.92876	1.8797	11.9063
YDR265W	75.9784	90.8231	76.8036	11.7068
YMR126C	56.4582	66.3144	62.0893	10.5878
YHR176W	46.2536	47.4741	45.691	10.3479
YGR053C	15.2846	10.6179	16.1688	10.1108
YPR066W	58.3538	70.3885	53.4464	9.94888
YLR376C	37.2931	44.299	37.2215	9.54989
YMR257C	52.2813	60.9654	58.2895	9.11042
YBL039W-B	8.66416	17.3366	19.9282	8.47145
YER076C	64.9295	32.746	43.8671	8.27195
YDR541C	77.5189	103.555	69.7966	8.19098
YDR009W	50.8303	64.3725	17.8876	8.19098
YMR252C	28.3326	66.918	38.1122	8.07246
YDL059C	69.8612	77.5137	58.8555	7.951
YHR189W	41.5734	37.2104	22.3487	7.792
YBR147W	12.1002	77.7048	6.32373	7.792
YHL006C	34.953	34.7206	34.5371	7.47105
YHL047C	70.3952	6.37011	1157.24	6.15263
YPL189W	11.5522	27.8741	14.4501	4.91518
YBR045C	41.4252	42.1908	24.8123	4.87469
YNL213C	65.374	2041.89	55.9221	4.83421
YKL132C	30.0659	15.7161	10.3644	3.99574
YNR058W	19.9647	10.9336	4.84111	3.79625
YLL062C	348.003	124.764	148.236	3.51579
YOR107W	17.3283	21.7271	9.32999	3.51579
YLR312C	10.8561	9.14029	8.10464	3.07631
YOR049C	76.8675	7.92077	34.0394	2.63684
YER065C	66.6629	10.5031	14.5786	2.63684
YKL188C	23.6524	104.008	19.6839	2.19737
YMR182C	63.4337	45.8865	19.0873	1.75789
YLR125W	6.47226	11.0139	3.7616	0.878946
Box plot statistics
Upper whisker
3rd quartile
Median
1st quartile
Lower whisker
Nr. of data points
Median vs all
unlogged Median vs all

## Sheet: Sheet2
	Pearson correlation coefficients between RPFs for Ded1-hyperdependent mRNAs
	Avg.WT.Glu(+).RPF	Avg.WT.Rap(-).RPF	Avg.WT(tif1-ts,30C).RPF
Avg.WT.Iserman 30C.RPF	r= 0.942569	r= 0.948632	r= 0.965439
Avg.WT.Glu(+).RPF		r=0.964734	r=0.942400
Avg.WT.Rap(-).RPF			r= 0.954932
